# Supplementary material for: BonA from Acinetobacter baumannii Forms a Divisome-Localized Decamer That Supports Outer Envelope Function
Source: mBio. 2021 Jul 27;12(4):e01480-21. doi: 10.1128/mBio.01480-21 (PMC8406262; doi:10.1128/mBio.01480-21)
Supplement: TABLE S2 [file mbio.01480-21-st002.xlsx]

## Sheet: Sheet1
	MIC (µg/ml)
Strain	SDS*	Vancomycin	Tetracycline	Colistin	Polymyxin B
ATCC19606	1	64-128	0.5	4	4
ATCC19606 ∆bonA	1	64	0.5	4-8	4
ATCC17978	1	64-128	1	2	2
ATCC17978 ∆bonA	1	64	0.5	4	4-8
* concentration is % w/v
