# Supplementary material for: BonA from Acinetobacter baumannii Forms a Divisome-Localized Decamer That Supports Outer Envelope Function
Source: mBio. 2021 Jul 27;12(4):e01480-21. doi: 10.1128/mBio.01480-21 (PMC8406262; doi:10.1128/mBio.01480-21)
Supplement: TABLE S4 [file mbio.01480-21-st004.xlsx]

## Sheet: SEC peak ratios
		%
	Hours	Decamer	Monomer	Ratio (D:M)
BonA Wildtype	0	95.85	4.15	23.1:1
	24	86.0285	13.9715	6.2:1
	72	81.0731	18.9269	4.3:1
BonA M122A/A129D	0	89.8996	10.1004	8.9:1
	24	73.1551	26.8449	2.7:1
	72	63.81	36.19	1.8:1
BonA Y118S/A125D	0	91.5506	8.44942	10.8:1
	24	76.3265	23.6735	3.2:1
	72	65.9407	34.0593	1.9:1
BonA Y118S/I121D/M112D/A125D/A129D	0	91.4613	8.53874	10.7:1
	24	74.9665	25.0335	3.0:1
	72	62.8936	37.1064	1.7:1

## Sheet: DLS inflection point temps.
			Change compared to wildtype
	Inflection Point 1 (°C)	Inflection Point 2 (°C)	Inflection Point 1 (°C)	Inflection Point 2 (°C)
Wildtype	54.2708	60.5028	-	-
Y118S, A125D	45.258	54.8281	-9.01282	-5.67471
M122D, A129D	47.2455	54.1498	-7.02529	-6.353
Y118S, I121D, M121D, A125D, A129D	-	50.1107	-	-10.392
